# Supplementary material for: A Mimetic Assay of Neutrophil Extracellular Trap Degradation Using YOYO-1-Stained DNA-Histone Surface Webs
Source: Cells. 2025 Apr 19;14(8):615. doi: 10.3390/cells14080615 (PMC12025948; doi:10.3390/cells14080615)
Supplement: Supplementary file 1 [file cells-14-00615-s001.zip]

Archive with 3 entries (3 files):
- Materials List v2.xlsx
- Surface web assay_supplementary p values_v3.pdf
- Table S1 Survey of NET degradation assay methods supplementary.xlsx
