# Supplementary material for: A Mimetic Assay of Neutrophil Extracellular Trap Degradation Using YOYO-1-Stained DNA-Histone Surface Webs
Source: Cells. 2025 Apr 19;14(8):615. doi: 10.3390/cells14080615 (PMC12025948; doi:10.3390/cells14080615)
Supplement: Supplementary file 1 [file cells-14-00615-s001.zip › Materials List v2.xlsx]

## Sheet: Sheet1
Materials	Company	Catalog Number
DNA sodium salt from salmon testes	Sigma Aldrich	D1626
histone type II-A from calf thymus	Sigma Aldrich	H9250
untreated black walled, clear bottom 96-well special optics plate	Corning	3615
poly-L-lysine for surface-webs	Sigma Aldrich	P4707
human normal healthy pooled serum	Sigma Aldrich	S1-M
human healthy male type AB pooled serum	Sigma Aldrich	H4522
DNase I from bovine pancreas	Sigma Aldrich	D4263
SYTOX Green	Thermo Fisher Scientific	S7020
YOYO-1	Thermo Fisher Scientific	Y3601
Ficoll/Hypaque gradient	Cytiva	17144003
dextran	Millipore Sigma	D4876
sodium chloride	Millipore Sigma	S5886
poly-L-lysine for NETs	Millipore Sigma	P4832
RPMI media with L-glutamine	Gibco	11835-030
fetal bovine serum (FBS)	Thermo Fisher Scientific	10082147
phorbol 12-myristate 13-acetate (PMA)	Millipore Sigma	P1585
paraformaldehyde	Millipore Sigma	P6148
neutrophil elastase antibody	Millipore Sigma	481001
FITC-conjugated secondary	Southern Biotech	4052-02
Hoechst 33342	Invitrogen	H3570
Prolong Gold Antifade	Thermo Fisher Scientific	P36930
96-well, black, clear-bottom tissue cu lture plate	Corning	3603
serum separator tubes	BD	367986
