# Supplementary material for: A Mimetic Assay of Neutrophil Extracellular Trap Degradation Using YOYO-1-Stained DNA-Histone Surface Webs
Source: Cells. 2025 Apr 19;14(8):615. doi: 10.3390/cells14080615 (PMC12025948; doi:10.3390/cells14080615)
Supplement: Supplementary file 1 [file cells-14-00615-s001.zip › Table S1 Survey of NET degradation assay methods supplementary.xlsx]

## Sheet: Sheet1
Year	Citation	Paper Title	Investigation topic	Method	Degradation calculated per well by comparing initial to final?	DNA stained pre/post degradation step	Data reporting method	Dye	Degradation Time	Serum or Plasma %	Healthy patient comparison	Negative Control	Positive Control
2009	von Köckritz-Blickwede et al. Blood. 2009	Fetal calf serum contains heat-stable nucleases that degrade neutrophil extracellular traps	Test if fetal calf serum degrades NETs	DNA and myeloperoxidase (MPO) stained, measured with fluorescence microscopy		Post	Fluorescent images	PicoGreen for quantification of NET release, Alexa 488 labeled myeloperoxidase-antibodies with DAPI for degradation assay	1 hr	2%, 5%, and 10% Serum (bovine)		Serum free media	500 mU/mL MNase
2010	Hakkim et al. PNAS. 2010	Impairment of neutrophil extracellular trap degradation is associated with lupus nephritis	Identify a subset of systemic lupus erythematosus (SLE) patients who cannot clear NETs; demonstrate serum DNase I is required to degrade NETs	DNA stained, measured with fluorescence spectrometry		Post	% degradation normalized, healthy neutrophil donor's sera is 100%	PicoGreen	6 hr	10% Serum for experiments comparing patient sera, 1, 5, 10, 15, and 20% serum for DNase mediated degradation experiments	54 healthy serum samples		1 U/mL MNase/ DNase1
2012	Leffler et al. J Immunol. 2012	Neutrophil Extracellular Traps That Are Not Degraded in Systemic Lupus Erythematosus Activate Complement Exacerbating the Disease	How complement system and disease severity affects NET degradation in SLE patients	Stained DNA of degraded NETs that were released into solution, measured with fluorescence microplate reader		Post	Some NET degradation experiment data shown as fluorescence units, some data shown as ratio to MNase standard, some data shown as fold change	PicoGreen for quantification, propidium iodide or SYTOX Green for visualization	45-60 min	10% Serum	54 healthy serum samples		50 mU MNase
2013	Leffler et al. Arthritis Res Ther. 2013	Degradation of neutrophil extracellular traps co-varies with disease activity in patients with systemic lupus erythematosus	Ability of SLE patient serum to degrade NETs over disease course	Stained DNA of degraded NETs that were released into solution, measured with fluorescence microplate reader		Post	Compared to mean of pooled healthy sera degradation	PicoGreen	1 hr	10% Serum	77 healthy serum samples
2014	Leffler et al. Clin Exp Rheumatol. 2014	Degradation of neutrophil extracellular traps is decreased in patients with antiphospholipid syndrome	Ability of antiphospholipid syndrome (APS) patient sera to degrade NETs	Stained DNA of degraded NETs that were released into solution, measured with fluorescence microplate reader		Post	Compared to mean of pooled healthy sera degradation	PicoGreen for quantification, SYTOX Green for visualization	1 hr	10% Serum	77 healthy serum samples
2014	Zhang et al. Clin Exp Immunol. 2014	Enhanced formation and impaired degradation of neutrophil extracellular traps in dermatomyositis and polymyositis: a potential contributor to interstitial lung disease complications	NET degradation of dermatomyositis and polymyositis patients with interstitial lung disease	DNA stained, measured fluorescence with microplate reader or counted manually with fluorescence microscopy		Post	% degradation normalized, negative control is 0% and DNase I positive control is 100%	SYTOX Green or DAPI	2 hr	10% Plasma	15 healthy serum samples	Untreated	0.55 U/mL DNase I
2015	Chauhan et al. Immunol Lett. 2015	Differential clearance mechanisms, neutrophil extracellular trap degradation and phagocytosis, are operative in systemic lupus erythematosus patients with distinct autoantibody specificities	NET degradation ability of systemic lupus erythematosus patients with different autoantibodies	DNA stained, measured fluorescence with microplate reader or counted manually with fluorescence microscopy		Post	Relative fluorescent units of DNA released in solution	SYTOX Orange	1 hr	Serum	20 healthy serum samples
2015	Jimmenz-Alcazar et al. J Thromb Haemost	Impaired DNase1‐mediated degradation of neutrophil extracellular traps is associated with acute thrombotic microangiopathies	NET degradation of patients with acute thrombotic microangiopathies	DNA stained, measured with fluorescence microplate reader or fluorescence microscopy		Post	% DNA remaining normalized, negative control is 100%	SYTOX Green or anti DNA antibodies	6 hr	5% Plasma	10 healthy serum samples	Buffer
2015	Leffler et al. Arthritis Res Ther. 2015	A subset of patients with systemic lupus erythematosus fails to degrade DNA from multiple clinically relevant sources	NET and extracellular DNA degradation of SLE patients	Stained DNA of degraded NETs that were released into solution, measured with fluorescence microplate reader			Compared to mean of pooled healthy sera degradation	PicoGreen	1 hr	10% Serum	103 healthy serum samples
2016	White et al. J Clin Periodontol	Peripheral blood neutrophil extracellular trap production and degradation in chronic periodontitis	NET degradation ability of chronic periodontitis patients	Stained DNA of degraded NETs that were released into solution, measured with fluorescence microplate reader		Post	% degradation normalized, positive control is 100%	SYTOX Green	3 hr	10% Plasma	19 healthy serum samples		1 U/mL MNase
2017	Jimmenz-Alcazar et al. Science. 2017	Host DNases prevent vascular occlusion by neutrophil extracellular traps	DNase I and DNaseIL3 degradation of NETs; vascular occlusions associated with NETs	DNA stained, measured with fluorescence microplate reader or measuring area coverage in images		Post	% NET remaining normalized, negative control is 100%	SYTOX Green	6 hr	10% Serum (murine) or 10% Plasma (human)	6 WT mice serum samples	Buffer
2017	Leffler et al. J Innate Immun. 2017	Decreased Neutrophil Extracellular Trap Degradation in Shiga Toxin-Associated Haemolytic Uraemic Syndrome	NET degradation ability of haemolytic uraemic syndrome patients	Stained DNA of degraded NETs that were released into solution, measured with fluorescence microplate reader		Post	Compared to mean of pooled healthy sera degradation	PicoGreen	1 hr	5-10% Serum	112 healthy serum samples
2019	Jeremic et al. Rheumatol Int. 2019	Neutrophil extracellular traps-associated markers are elevated in patients with systemic lupus erythematosus	NET degradation ability of SLE patients	Stained DNA of degraded NETs that were released into solution, measured with fluorescence microplate reader		Post	Concentration of DNA released in solution after degradation	PicoGreen	1 hr	10% Serum	50 healthy serum samples		MNase
2019	Moonen et al. Innate Immun. 2019	Periodontal therapy increases neutrophil extracellular trap degradation	NET degradation ability of periodontitis patients before and after treatment	After incubation with patient samples, NET DNA was unbound via incubation with MNase. DNA in supernatant stained, measured with fluorescence microplate reader		Post	% degradation normalized, positive control is 100%, negative control is 0%	SYTOX Green	3 hr	10% Plasma	38 healthy serum samples	Untreated	75 mIU/mL MNase
2020	Zuo et al. Arthritis & Rheumatol. 2020	Anti–Neutrophil Extracellular Trap Antibodies and Impaired Neutrophil Extracellular Trap Degradation in Antiphospholipid Syndrome	Study whether anti-NET antibodies in APS patients impair NET clearance	DNA stained, measured with fluorescence microplate reader	Y	Pre	% degradation	SYTOX Green	1.5 hr	5% Serum	44 healthy serum samples		10 U/mL MNase
2021	Chen et al. Front Immunol. 2021	The Involvement of Neutrophil Extracellular Traps in Disease Activity Associated With IgA Vasculitis	NET degradation ability of IgA vasculitis patients with varying disease activity	Stained DNA of degraded NETs that were released into solution, measured with fluorescence microplate reader		Post	% degradation normalized, negative control is 0%, positive control is 100%	PicoGreen	1 hr		192 healthy serum samples
2021	Zuo et al. JCI Insight. 2021	Autoantibodies stabilize neutrophil extracellular traps in COVID-19	Determine whether anti-NET antibodies in COVID-19 impair NET clearance	DNA stained, measured with fluorescence microplate reader	Y	Pre	% NET remaining normalized negative control is 100%	SYTOX Green	1.5 hr	5% Serum	48 healthy serum samples	Untreated	10 U/mL MNase
2021	Torres-Ruiz et al. Cells. 2021	Neutrophil Extracellular Traps Contribute to COVID-19 Hyperinflammation and Humoral Autoimmunity	NET degradation ability of COVID-19 patients	DNA and myeloperoxidase (MPO) stained, measured with fluorescence microscopy	Y	Pre	Fluorescent images and % degradation normalized, negative control is 0%	Alexa Fluor 555 labeled MPO antibodies with DAPI	Overnight	10% serum	10 healthy serum samples	Untreated	MNase or 1 U/mL DNase
2022	Carmona-Rivera et al. JCI Insight. 2022	Multicenter analysis of neutrophil extracellular trap dysregulation in adult and pediatric COVID-19	NET degradation ability of COVID-19 patients with multisystem inflammatory syndrome and chilblain-like lesions	DNA stained, measured with fluorescence microplate reader		Post	Relative fluorescent units of NETs remaining and accompanying fluorescent images	SYTOX Green	16 hr	5% Serum	19 healthy serum samples	Untreated	DNase I
2023	Michailidou et al. Clinical Immunology. 2023	Neutrophil extracellular trap formation in anti-neutrophil cytoplasmic antibody-associated and large-vessel vasculitis	NET degradation ability of subsets of vasculitis patients	DNA stained, measured with fluorescence microplate reader;	Y	Pre	Ratio of residual NETs of treated groups to untreated groups	SYTOX Green	1.5 hr	2.5% Plasma	30 healthy serum samples		MNase
2023	Oliveira et al. J Invest Dermatol. 2023	Neutralizing Anti‒DNase 1 and ‒DNase 1L3 Antibodies Impair Neutrophil Extracellular Traps Degradation in Hidradenitis Suppurativa	NET degradation ability of hidradenitis suppurativa patients	DNA stained, measured with fluorescence microplate reader		Post	Relative fluorescent units of NETs remaining and accompanying fluorescent images	SYTOX Green	16 hr	5% Serum	8 healthy serum samples	Untreated
2023	Lipka et al. Plos One. 2023	Increased levels of immature and activated low density granulocytes and altered degradation of neutrophil extracellular traps in granulomatosis with polyangiitis	NET degradation ability of granulomatosis with polyangiitis patients	DNA stained, measured with fluorescence microplate reader	Y	Pre	% degradation normalized, positive control is 100%; percent degraded measured per well	PicoGreen	4, 5, and 21 hr	25% Serum	21 healthy serum samples	Untreated	DNase I
2023	Wasielewski et al. Int J Mol Sci. 2023	Visualization of Nuclease- and Serum-Mediated Chromatin Degradation with DNA–Histone Mesostructures	Testing circular DNA-histone mesostructures as NET mimetics in degradation assays	DNA stained, surface area change over time tracked by live fluorescent image	Y	Pre	Some experiment data shown as surface area over time, some data shown as endpoint % remaining calculated from surface area, some data shown as fluorescent images	SYTOX Green	2, 12, and 24 hr	5% Serum	Pooled type AB serum	Buffer	DNase I
2024	Oto et al. Bone Joint J. 2024	Dysregulated neutrophil extracellular traps and haemostatic biomarkers as diagnostic tools and therapeutic targets in periprosthetic joint infection	NET degradation ability of patients with periprosthetic joint infections	DNA stained, measured with fluorescence microplate reader		Post	% remaining normalized, negative control is 100%; fluorescent images	SYTOX Green	6 hr	5% Plasma	36 arthroplasty for non-septic indication plasma samples	Buffer
